# Supplementary material for: Examining treatment responses of diagnostic marrow in murine xenografts to predict relapse in children with acute lymphoblastic leukaemia
Source: Br J Cancer. 2020 Jun 15;123(5):742–51. doi: 10.1038/s41416-020-0933-4 (PMC7462974; doi:10.1038/s41416-020-0933-4)
Supplement: Supplementary file 2 — Supplementary Table S1 [file 41416_2020_933_MOESM2_ESM.xlsx]

## Sheet: Sheet1
Supplementary Table S1. Disease characteristic features of MR ALL patients used to assess engraftment conditions.
	Xenograft ID	Sex	Age at diagnosis (M)	Cytogenetics	WCC (109/l)	MRD level (day 33)	CR1 duration (M)	Current status
	ALL-64	F	19	Hyperdiploidy	3.1	1x10-4	19	Relapsed (DOD)
	ALL-65	F	24	Hyperdiploidy	9.8	1x10-4	>84	CR1
	ALL-66	F	29	t(12;21)	135.8	1x10-4	19	Relapsed
	ALL-67	F	27	t(12;21)	166.9	1x10-4	>98	CR1
F, female; WCC, white cell count; MRD, minimal residual disease; M, months; DOD, died of disease; CR1, complete remission 1
