# Supplementary material for: Examining treatment responses of diagnostic marrow in murine xenografts to predict relapse in children with acute lymphoblastic leukaemia
Source: Br J Cancer. 2020 Jun 15;123(5):742–51. doi: 10.1038/s41416-020-0933-4 (PMC7462974; doi:10.1038/s41416-020-0933-4)
Supplement: Supplementary file 3 — Supplementary Table S2 [file 41416_2020_933_MOESM3_ESM.xlsx]

## Sheet: Sheet1
	Supplementary Table S2. Summary of engraftment efficiency of the MR ALL PDX panel established using different engraftment conditions.
		Engraftment condition	Number of engrafted/inoculated mice				total engrafted/ condition
			ALL-64	ALL-65	ALL-66	ALL-67
		NSG IV	4/4	3/4	4/4	4/4	15/16 (93.8%)
		NSG IF	3/4	3/4	4/4	4/4	14/16 (87.5%)
		NOD/SCID IV	0/4	3/4	4/4	4/4	11/16 (68.8%)
		NOD/SCID IF	0/4	1/4	4/4	4/4	9/16 (56.3%)
		NSG IV VXL	4/4	0/4	4/4	4/4	12/16 (75%)
		NSG IF VXL	2/3*	0/4	4/4	2/4	8/15 (53.3%)
		NOD/SCID IV VXL	0/4	0/4	4/4	3/4	7/16 (46.6%)
		NOD/SCID IF VXL	0/4	0/4	4/4	3/4	7/16 (46.6%)
		Total engrafted/PDX	13/31 (41.9%)	10/32 (28.9%)	32/32 (100%)	28/32 (87.5%)
	* denotes that one mouse was excluded due to heart abnormality at an early stage of the experiment before treatment initiation
