# Supplementary material for: Examining treatment responses of diagnostic marrow in murine xenografts to predict relapse in children with acute lymphoblastic leukaemia
Source: Br J Cancer. 2020 Jun 15;123(5):742–51. doi: 10.1038/s41416-020-0933-4 (PMC7462974; doi:10.1038/s41416-020-0933-4)
Supplement: Supplementary file 4 — Supplementary Table S3 [file 41416_2020_933_MOESM4_ESM.xlsx]

## Sheet: Sheet1
Supplementary Table S3. Summary of engraftment parameters of MR ALL patient samples.
				Number of engrafted mice		Median EFS at TT1%		Median EFS at TT25%		Median EFS at TTL
			PDX	C	T	C	T	C	T	C	T
		CR1	ALL-206	3/3	1/3	81.4 (80.4,81.4,86.0)	>265 (123.0,>265,>265)	135.3 (127.6,135,3,141.0)	>265	220.0 (205.0,220.0,220.0)	>265
			ALL-207	3/3	3/3	42.0 (39.9,42.0,44.9)	80.4 (79.8,80.4,85.3)	80.4 (78.9,80.4,84.0)	>128.0	84.0	128.0
			ALL-208	3/3	3/3	161.1 (141.6,161.1,163.8)	207.6 (205.9,207.6,209.5)	>265	>265	>265	>265
			ALL-212	3/3	0/3	>259	>259	>259	>259	>259	>259
			ALL-213	3/3	3/3	29.5 (24.3,29.5,30.2)	57.6 (49.8,57.6,58.3)	39.0 (38.9,39.0,40.3)	70.8 (66.0,70.8,75.3)	57.0	88.0
			ALL-214	3/3	3/3	40.3 (38.5,40.3,42.5)	73.7 (48.8,73.7,77.5)	73.4 (69.3,73.4,75.6)	123.2 (122.0,123.2,132.9)	115.0	177.0 (170.0,177.0,190.0)
			ALL-220	3/3	0/3	117.5 (112.8,117.5,118.2)	>267	184.3 (176.3,184.3,210.7)	>267	225.0 (225.0,225.0,261.0)	>267
			ALL-223	3/3	3/3	107.5 (106.6,107.5,107.8)	158.3 (156.7,158.3,179.1)	144.3 (142.9,144.3,168.6)	>265 (198.0,>265,>265)	170.0 (170.0,170.0,205.0)	>265 (220.0,>265,>265)
			ALL-224	3/3	0/3	170.4 (169.1,170.4,187.7)	>265	>265	>265	>265	>265
			ALL-231	3/3	1/3	164.2 (106.4,164.2,196.9)	>267 (149.2,>267,>267)	>261 (175.7,>261,>269)	>267 (232.8,>267,>267)	261 (204,261,>269)	>267 (245.0,>267,>267)
			ALL-232	3/3	0/3	84.3 (83.6,84.3,94.0)	>267	126.4 (123.1,126.4,144.2)	>267	163.0	>267
		Rel	ALL-201	3/3	0/3	>259	>259	>259	>259	>259	>259
			ALL-202	3/3	3/3	43.9 (36.1,43.9,45.7)	51.2 (25.1,51.2,51.7)	198.4 (137.5,198.4,>267)	175.0 (129.0,175.0,231.0)	>259 (177.0,>259,>267)	231.0 (201.0,231.0,267.0)
			ALL-203	3/3	2/2	36.8 (36.1,36.8,37.1)	62.4 (61.0,63.8,XX)	62.3 (58.8,62.3,68.5)	86.1 (80.6,91.5,XX)	128.0	156.0 (142.0,170.0,XX)
			ALL-209	3/3	3/3	43.5 (41.7,43.5,43.8)	57.3 (54.6,57.3,59.6)	60.6 (57.8,60.6,64.6)	73.7 (70.6,73.7,75.7)	91.0 (83.0,91.0,91.0)	111.0
			ALL-210	1/2	0/3	227.4 (189.8,>265,XX)	>265	>265 (>265,>265,XX)	>265	>265 (>265,>265,XX)	>265
			ALL-211	3/3	3/3	99.7 (95.1,99.7,100.5)	113.7 (112.3,113.7,116.0)	130.3 (125.9,130.3,137.9)	154.0 (151.0,154.0,157.8)	171.0	200.0
			ALL-215	3/3	3/3	36.6 (31.0,36.6,38.1)	44.3 (42.7,44.3,44.5)	54.6 (54.1,54.6,56.8)	73.3 (73.3,73.3,77.4)	94.0	113.0 (113.0,113.0,130.0)
			ALL-216	3/3	3/3	42.3 (39.3,42.3,48.7)	147.5 (115.4,147.5,158.7)	59.5 (57.1,59.5,65.7)	178.4 (130.8,178.4,183.1)	81.0	205.0 (152.0,205.0,226.0)
			ALL-217	3/3	3/3	72.4 (64.5,72.4,73.4)	143.1 (93.7,143.1,>267)	103.8 (73.6,103.8,125.7)	173.9 (116.7,173.9,>267)	130.0 (102.0,130.0,145.0)	211.0 (149.0,211.0,>267)
			ALL-218	3/3	0/3	177.1 (176.6,177.5,XX)	>267	>267	>267	>267	>267
			ALL-219	3/3	0*	93.4 (87.3,93.4,93.9)	XX	161.8 (140.8,161.8,165.8)	XX	211.0 (161.0,211.0,211.0)	XX
			ALL-221	3/3	3/3	81.6 (81.3,81.6,86.4)	93.3 (89.7,93.3,132.8)	145.0 (143.8,145.0,150.8)	121.5 (112.7,121.5,237.1)	218.0 (200.0,218.0,218.0)	155.0 (155.0,155.0,265)
			ALL-222	3/3	2/3	66.3 (62.4,66.3,71.6)	159.8 (131.1,159.8,>267)	99.8 (84.1,99.8,111.1)	224.6 (188.8,224.6,>267)	145.0 (113.0,145.0,164.0)	>267
			ALL-225	2/2	3/3	104.9 (97.4,112.3,XX)	144.5 (128.6,144.5,148.7)	157.2 (147.2,167.1,XX)	194.5 (164.7,194.5,197.7)	221.0 (221.0,221.0,XX)	>268
			ALL-226	2/2	3/3	115.3 (111.8,118.8,XX)	234.3 (185.0,234.3,245.6)	201.55 (191.1,>212,XX)	>267	>261 (>212.0,>261.0,XX)	>267
			ALL-227	3/3	3/3	57.4 (52.3,57.4,57.5)	78.7 (56.5,78.7,80.2)	87.8 (87.7,87.8,100.1)	119.0 (104.1,119.0,125.0)	128.0	153.0 (142.0,153.0,154.0)
			ALL-228	3/3	3/3	79.6 (75.5,79.6,80.7)	128.8 (90.8,128.8,141.9)	116.4 (111.5,116.4,119.2)	171.9 (159.5,171.9,196.2)	176.0	239.0
			ALL-229	3/3	3/3	94.9 (81.5,94.9,95.3)	186.4 (144.7,186.4,202.3)	126.1 (125.9,126.1,130.3)	230.6 (203.2,230.6,248.0)	187.0	>265
			ALL-230	2/2	3/3	75.0 (74.5,75.4,XX)	134.3 (117.0,134.3,148.9)	>268 (>268,>268,XX)	>261 (178.7,>261,>269)	>268 (>268,>268,XX)	>269 (261,>269,>269)
Xeno, Xenograft; C, control; T, VXL-treated; >, “more than” denotes a patient sample which never engrafted or engrafted but did not reach an event during the study period; XX and * indicate no engraftment data were available for mice due to deterioration of health and mice were euthanized before any evidence of engraftment in the PB
