# Supplementary material for: Examining treatment responses of diagnostic marrow in murine xenografts to predict relapse in children with acute lymphoblastic leukaemia
Source: Br J Cancer. 2020 Jun 15;123(5):742–51. doi: 10.1038/s41416-020-0933-4 (PMC7462974; doi:10.1038/s41416-020-0933-4)
Supplement: Supplementary file 5 — Supplementary Table S4 [file 41416_2020_933_MOESM5_ESM.xlsx]

## Sheet: Table S4
Supplementary Table S4. Sensitivity and specificity of different outcome predictive cut-offs.
		Event	Cut-off (days)	Statistic	Value	95% CI	ROC (p-value)	EFS (p-value) (based on cut-off)
		All TT1%	≤245.6	Sensitivity	0.4815	28.67% to 68.05%	0.084	<0.0001
				Specificity	0.8491	72.41% to 93.25%
		Median TT1%	≤207.6	Sensitivity	0.5556	21.20% to 86.30%	0.395	<0.0001
				Specificity	0.8889	65.29% to 98.62%
		First mouse TT1%	≤144.7	Sensitivity	0.5556	21.20% to 86.30%	0.173	<0.0001
				Specificity	0.7778	52.36% to 93.59%
		All TT25%	≤248	Sensitivity	0.6667	44.68% to 84.37%	0.002	<0.0001
				Specificity	0.8537	70.83% to 94.43%
		Median TT25%	≤230.6	Sensitivity	0.625	24.49% to 91.48%	0.147	<0.0001
				Specificity	0.9286	66.13% to 99.82%
		First mouse TT25%	≤203.2	Sensitivity	0.625	24.49% to 91.48%	0.053	0.0004
				Specificity	0.9286	66.13% to 99.82%
		All TTL	≤265	Sensitivity	0.6667	44.68% to 84.37%	0.032	<0.0001
				Specificity	0.6829	51.91% to 81.92%
		Median TTL	≤239	Sensitivity	0.625	24.49% to 91.48%	0.494	<0.0001
				Specificity	0.6923	38.57% to 90.91%
		First mouse TTL	≤201	Sensitivity	0.625	24.49% to 91.48%	0.546	<0.0001
				Specificity	0.6429	35.14% to 87.24%
		ETV6-RUNX1 all TT1%	≤159.8	Sensitivity	0.9167	61.5 - 99.8	0.0002	0.0002
				Specificity	0.8333	35.9 - 99.6
		ETV6-RUNX1 median TT1%	≤159.8	Sensitivity	1	39.8 - 100.0	<0.0001	0.0494
				Specificity	1	15.8 - 100.0
		ETV6-RUNX1 first mouse TT1%	≤90.8	Sensitivity	0.75	19.4 - 99.4	0.0339	0.0339
				Specificity	1	15.8 - 100.0
		ETV6-RUNX1 all TT25%	≤237.1	Sensitivity	0.9167	61.5 - 99.8	<0.0001	<0.0001
				Specificity	1	54.1 - 100.0
		ETV6-RUNX1 median TT25%	≤224.6	Sensitivity	1	39.8 - 100.0	<0.0001	0.0494
				Specificity	1	15.8 - 100.0
		ETV6-RUNX1 first mouse TT25%	≤188.8	Sensitivity	1	39.8 - 100.0	<0.0001	0.0494
				Specificity	1	15.8 - 100.0
		ETV6-RUNX1 all TTL	≤239	Sensitivity	0.6667	34.9 - 90.1	0.0157	<0.0001
				Specificity	1	54.1 - 100.0
		ETV6-RUNX1 median TTL	≤239	Sensitivity	0.75	19.4 - 99.4	0.1138	0.0177
				Specificity	1	15.8 - 100.0
		ETV6-RUNX1 first mouse TTL	≤233	Sensitivity	0.75	19.4 - 99.4	0.1138	0.0246
				Specificity	1	15.8 - 100.0
		Hyperdiploid all TT1%	≤267	Sensitivity	1	78.2 - 100.0	<0.0001	<0.0001
				Specificity	0	0.0 - 70.8
		Hyperdiploid median TT1%	insufficient data
		Hyperdiploid first mouse TT1%	insufficient data
		Hyperdiploid all TT25%	≤231	Sensitivity	1	66.4 - 100.0	<0.0001	0.0067
				Specificity	1	29.2 - 100.0
		Hyperdiploid median TT25%	insufficient data
		Hyperdiploid first mouse TT25%	insufficient data
		Hyperdiploid all TTL	≤267	Sensitivity	1	66.4 - 100.0	0.0016	0.0003
				Specificity	0	0.0 - 70.8
		Hyperdiploid median TTL	insufficient data
		Hyperdiploid first mouse TTL	insufficient data
		B-other all TT1%	≤202.3	Sensitivity	0.9	68.3 - 98.8	0.4227	<0.0001
				Specificity	0.4444	21.5 - 69.2
		B-other median TT1%	≤200.8	Sensitivity	1	59.0 - 100.0	0.4297	<0.0001
				Specificity	0.5	11.8 - 88.2
		B-other first mouse TT1%	≤144.7	Sensitivity	0.8571	42.1 - 99.6	0.8108	0.002
				Specificity	0.5	11.8 - 88.2
		B-other all TT25%	≤267	Sensitivity	1	83.2 - 100.0	0.9708	0.001
				Specificity	0	0.0 - 26.5
		B-other median TT25%	>70.8	Sensitivity	1	59.0 - 100.0	1	0.0082
				Specificity	0.25	0.6 - 80.6
		B-other first mouse TT25%	≤203.2	Sensitivity	0.8571	42.1 - 99.6	0.817	0.0193
				Specificity	0.5	6.8 - 93.2
		B-other all TTL	>88	Sensitivity	1	83.2 - 100.0	0.1026	>0.999
				Specificity	0.25	5.5 - 57.2
		B-other median TTL	>88	Sensitivity	1	59.0 - 100.0	0.4145	>0.999
				Specificity	0.25	0.6 - 80.6
		B-other first mouse TTL	>88	Sensitivity	1	59.0 - 100.0	0.3447	>0.999
				Specificity	0.25	0.6 - 80.6
TT1%, Time to 1% human CD45 in peripheral blood; TT25%, Time to 25% human CD45 in peripheral blood; TTL, Time to leukemia; 95% CI, 95% confidence interval; ROC, receiver operating characteristic
