# Supplementary material for: Examining treatment responses of diagnostic marrow in murine xenografts to predict relapse in children with acute lymphoblastic leukaemia
Source: Br J Cancer. 2020 Jun 15;123(5):742–51. doi: 10.1038/s41416-020-0933-4 (PMC7462974; doi:10.1038/s41416-020-0933-4)
Supplement: Supplementary file 6 — Supplementary Table S5 [file 41416_2020_933_MOESM6_ESM.xlsx]

## Sheet: Sheet1
Supplementary Table S5. Total SNVs detected using WGS.
		total SNVs + INDELs	SNVs/Mb genome	filtered SNVs + INDELs	AMpliSeq follow up	AmpliSeq validated SNVs
	ALL-217 Dx	1480	0.45752	9	9	7
	ALL-217 Rel	10068	3.11237	80	78	69
	ALL-215 Dx	8462	2.6159	74	6	6
	ALL-215 Rel	34166	10.5619	290	53	39
	ALL-203 Dx	2495	0.771292	10	9	8
	ALL-203 Rel	5794	1.79113	31	30	15
	ALL-202 Dx	2169	0.670514	9	10	5
	ALL-202 Rel	5824	1.8004	29	12	7
Dx, diagnosis; Rel, relapse; SNVs, single nucleotide variants; INDELs, insertions and deletions; Mb, megabases; #, number of
